# Supplementary material for: Recurrent mutation of IGF signalling genes and distinct patterns of genomic rearrangement in osteosarcoma
Source: Nat Commun. 2017 Jun 23;8:15936. doi: 10.1038/ncomms15936 (PMC5490007; doi:10.1038/ncomms15936)
Supplement: Supplementary Data 1 [file ncomms15936-s2.xlsx]

## Sheet: Table_S1
	Supplementary Data 1. Overview of 112 osteosarcomas.
	Characteristics of cohort and tumours											Absolute coding mutation burden		Absolute genome wide point mutation burden		Rearrangement burden - by rearrangement type and overall rearrangement group						Substitution signatures - percentage of overall substitution burden per sample attributable to individual signatures									Substitution signatures - absolute burden of substitution attributable to signatures	Driver mutations - for each case the number of driver mutations in each cancer gene is shown
	Gene / Sample	Experiment	Sex	Age	Age group	Predisposition	CDK4 / MDM2 amplicon*	Histological type	Site	Grade	Source	Substitutions	Indels	Substitutions	Indels	Head_to_head_inversion	Tail_to_tail_inversion	Tandem_duplication	Deletion	Interchromosomal_rearrangement	Rearrangement group	Signature 1	Signature 2	Signature 3	Signature 5	Signature 8	Signature 13	Signature 17	Signature 18	Signature 30	Clock_wise_signatures (absolute nunber)	ALK	ARAP3	ARID1B	ARID2	ATRX	BCOR	BUB1	CCND2	CCND3	CCNE1	CDK4	CDKN1A	CDKN2A	CHD3	CIC	COPS3	CREBBP	DNM2
	PD13462a	Genome + RNAseq	Female	17	Adolescent	-	-	Osteoblastic	Femur, distal	High	Resection	19	1	2524	192	40	36	46	44	62	3	13.4311	4.55626	28.2488	19.0174	30.7448	4.00158	0	0	0	819	-	-	-	-	-	-	-	-	-	1	-	-	-	-	-	-	-	-
	PD13476a	Genome + RNAseq	Male	16	Adolescent	-	-	Chondroblastic	Pelvis	High	Resection	78	3	8969	368	36	43	30	83	27	2	14.3383	0	0	15.9884	33.3482	3.94693	32.3782	0	0	2720	-	-	-	-	-	-	-	-	-	-	-	-	-	-	-	1	-	-
	PD13477a	Genome	Male	13	Adolescent	-	-	Low grade central	Metatarsal, third	1 + focal G2	Resection	3	1	266	155	1	1	0	4	3	1	46.6165	0	0	18.797	34.5865	0	0	0	0	174	-	-	-	-	-	-	-	-	-	-	-	-	-	-	-	-	-	-
	PD13488a	Genome + RNAseq	Male	15	Adolescent	-	-	Osteoblastic	Femur, distal	High	Biopsy	17	1	1976	235	5	11	9	15	10	3	5.51619	0	0	53.5425	28.4413	6.2753	6.2247	0	0	1167	-	-	-	-	-	-	-	-	-	-	-	-	-	-	-	-	-	-
	PD13494a	Genome + RNAseq	Female	26	Adult	-	-	Osteoblastic	Rib mid	High	Biopsy	20	0	1038	91	28	34	32	33	1	2	23.2177	2.79383	0	45.0867	28.9017	0	0	0	0	709	-	-	-	-	-	-	-	-	-	-	-	-	-	-	-	-	-	-
	PD7196a	Genome + RNAseq	Male	19	Adolescent	-	-	Osteoblastic	Femur, distal	High	Biopsy	72	2	6813	326	16	13	28	31	32	3	0	0	40.8337	0	0	0	0	0	59.1663	0	-	-	-	-	-	-	-	-	-	-	-	-	-	-	-	-	-	-
	PD7197a	Genome + RNAseq	Female	11	Paediatric	-	-	Osteoblastic	Femur	High	Biopsy	45	4	5631	403	27	24	29	44	5	3	0	0	21.4349	27.2776	45.2495	6.038	0	0	0	1536	-	-	-	-	-	-	-	-	-	-	-	-	-	-	-	-	-	-
	PD7513a	Genome + RNAseq	Female	11	Paediatric	-	-	Osteoblastic	Femur, distal	High	Biopsy	16	0	1537	176	21	22	14	26	25	3	8.78334	3.96877	0	13.663	62.5895	6.24593	4.74951	0	0	345	-	-	-	-	-	-	-	-	-	-	-	-	-	-	-	1	-	-
	PD13464a	Genome	Female	9	Paediatric	-	-	Osteoblastic	Femur	High	Resection	24	0	2437	169	23	20	22	34	31	3	13.3771	4.39064	43.9064	23.4304	0	11.4075	3.48789	0	0	897	-	-	-	-	-	-	-	-	-	-	-	-	-	-	-	-	-	-
	PD13478a	Genome	Female	40	Adult	-	1	Parosteal	Femur	High	Resection	13	0	1176	128	19	17	18	17	1	3	28.2313	3.48639	0	37.9252	25.2551	5.10204	0	0	0	778	-	-	-	1	-	-	-	-	-	-	1	-	-	-	-	-	-	-
	PD13484a	Genome	Male	57	Adult	-	-	Osteoblastic	Clavicle	High	Resection	19	3	2172	119	1	0	7	8	0	1	18.14	2.1639	0	41.2983	38.3978	0	0	0	0	1291	-	-	-	-	-	-	-	-	-	1	-	-	-	-	-	-	-	-
	PD13485a	Genome	Male	10	Paediatric	-	-	Osteoblastic	Humerus, Proximal	High	Biopsy	6	0	1235	164	0	0	0	0	0	1	0	4.93927	0	64.5344	24.7773	5.74899	0	0	0	797	-	-	-	-	-	-	-	-	-	-	-	-	-	-	-	-	-	-
	PD13486a	Genome	Male	37	Adult	-	-	Osteoblastic	Tibia, Proximal	High	Biopsy	56	1	5497	301	51	50	65	61	91	3	7.47681	6.00327	0	39.9127	28.179	8.96853	3.63835	5.82136	0	2605	-	-	1	-	-	-	-	-	-	-	-	-	-	-	-	-	-	-
	PD13487a	Genome	Male	22	Adult	-	-	Osteoblastic	Radius, distal	High	Biopsy	25	3	1679	136	19	20	16	28	14	3	10.7207	5.36033	0	35.3186	32.8767	7.20667	0	8.51697	0	773	-	-	-	-	-	-	-	-	-	-	-	-	-	-	-	-	-	-
	PD13489a	Genome	Female	20	Adolescent	Li Fraumeni | radiation-associated	-	Chondroblastic	Maxilofacial	High	Biopsy	37	2	2785	466	40	32	17	24	47	3	13.7882	0	0	34.9372	48.2226	3.05206	0	0	0	1357	-	-	-	-	-	-	-	-	-	-	-	-	-	-	-	1	-	1
	PD13490a	Genome	Female	17	Adolescent	-	-	Osteoblastic	Femur	High	Resection	56	2	5916	257	55	49	79	85	197	3	0	0	0	30.2231	28.2792	5.20622	36.2914	0	0	1788	-	-	-	-	-	-	-	-	-	-	-	-	-	-	-	1	-	1
	PD13491a	Genome	Female	12	Paediatric	-	-	Osteoblastic	Humerus	High	Biopsy	28	0	2600	142	0	0	0	0	0	2	7.88462	3.26923	25.7308	25.3077	28.7308	3.30769	0	5.76923	0	863	-	-	-	-	-	-	-	-	-	-	-	-	-	-	-	-	-	-
	PD13492a	Genome	Female	17	Adolescent	-	1	Osteoblastic	Tibia, proximal	High	Biopsy	39	1	3931	324	290	287	61	71	198	3	4.19741	14.8308	0	37.4714	31.0608	12.4396	0	0	0	1638	-	-	-	-	1	1	-	-	-	-	1	-	-	-	-	1	-	1
	PD13493a	Genome	Female	7	Paediatric	-	-	Osteoblastic	Tibia, proximal	High	Biopsy	13	0	2528	93	45	51	38	56	241	3	10.1266	12.3813	37.6187	28.4019	0	11.4715	0	0	0	974	-	-	-	-	1	-	-	-	1	-	-	-	-	-	-	-	-	-
	PD13495a	Genome	Male	22	Adult	-	1	Osteoblastic	Humerus, Proximal	High	Biopsy	3	0	671	48	11	11	14	22	3	3	12.2206	4.02385	0	37.4069	30.1043	9.38897	0	6.85544	0	333	-	-	-	-	-	-	-	-	-	-	1	-	-	-	-	-	-	-
	PD13496a	Genome	Male	8	Paediatric	-	-	Osteoblastic	Femur, distal	High	Biopsy	32	4	4562	222	60	65	130	53	47	2	5.87462	3.6826	34.9408	15.651	22.0298	3.74836	0	14.0728	0	982	-	-	-	-	1	-	-	-	-	-	-	-	-	-	-	-	-	-
	PD7190a	Genome	Male	52	Adult	Radiation-associated	-	Osteoblastic	Pelvis	High	Resection	72	9	9245	669	34	33	45	86	108	3	0	0	27.7664	39.881	0	8.28556	24.0671	0	0	3687	-	-	1	-	1	-	-	-	-	-	-	-	-	-	-	-	-	-
	PD7193a	Genome	Male	10	Paediatric	-	-	Osteoblastic	Femur, distal	High	Biopsy	40	2	4588	229	33	35	63	103	108	3	6.36443	4.20663	28.8579	30.8195	24.5205	5.23104	0	0	0	1706	-	-	-	-	1	-	-	-	-	-	-	-	-	-	1	-	-	-
	PD7195a	Genome	Male	28	Adult	Li Fraumeni	-	Osteoblastic	Maxilofacial	High	Biopsy	31	0	2542	383	16	9	13	16	11	2	22.7773	0	0	33.9103	40.2046	3.10779	0	0	0	1441	-	-	-	-	-	-	-	-	-	-	-	-	-	-	-	-	-	-
	PD7401a	Genome	Female	24	Adult	-	-	Parosteal	Femur, distal	High	Resection	8	2	1782	158	25	26	28	31	100	3	12.7946	0	0	33.5578	49.3266	4.32099	0	0	0	826	-	-	-	-	-	-	-	1	-	-	-	-	-	-	-	-	-	-
	PD7507a	Genome	Female	46	Adult	-	-	Osteoblastic	Femur, distal	High	Resection	134	5	13881	641	29	30	145	130	41	3	0	0	0	31.9934	48.1954	9.25726	10.554	0	0	4441	-	-	-	-	1	-	-	-	-	1	-	-	-	-	-	1	-	1
	PD7508a	Genome	Female	34	Adult	-	-	Osteoblastic	Femur, distal	High	Biopsy	44	0	5644	285	64	60	96	108	169	3	0	9.67399	27.888	33.2034	24.1141	5.12048	0	0	0	1874	-	-	-	-	-	-	-	-	1	-	-	-	-	-	-	-	-	-
	PD7509a	Genome	Male	22	Adult	-	-	Osteoblastic	Fibula, Proximal	High	Biopsy	22	0	2828	158	11	9	7	15	8	2	23.0552	0	0	46.9236	24.6464	5.37482	0	0	0	1979	-	-	-	-	-	-	-	-	-	-	-	-	-	-	-	-	-	-
	PD7511a	Genome	Male	73	Adult	-	-	Osteoblastic	Femur, distal	High	Resection	51	3	4984	429	13	15	14	34	7	2	16.1517	2.72873	0	53.6918	21.2881	6.13965	0	0	0	3481	-	-	-	-	-	-	-	-	-	-	-	-	1	-	-	-	-	-
	PD7512a	Genome	Male	20	Adolescent	-	-	Periostal	Tibia, proximal	High	Resection	10	2	1097	142	0	0	1	2	3	1	27.8943	4.19325	0	35.0957	32.8168	0	0	0	0	691	-	-	-	-	-	-	-	-	-	-	-	-	-	-	-	-	-	-
	PD9056a	Genome	Male	N/A	Adult	Radiation-associated	-	Chondroblastic	Maxilofacial	High	N/A	48	4	4685	704	29	36	21	50	38	3	6.22734	0	21.0919	35.5513	28.7481	4.64918	3.64683	0	0	1959	-	-	-	-	-	-	-	-	-	-	-	-	-	-	-	1	-	-
	PD9402a	Genome	Male	85	Adult	-	-	Soft tissue	Thigh	3	Resection	67	7	6743	471	29	36	22	37	57	2	9.80276	6.9257	0	50.4227	21.133	6.74774	4.96812	0	0	4061	-	-	1	-	-	-	-	-	-	-	-	-	-	-	-	-	-	-
	PD9408a	Genome	Female	58	Adult	-	-	Soft tissue	Thigh	3	Resection	26	3	3096	91	54	52	61	62	96	3	0	0	17.6034	35.5297	40.7946	6.07235	0	0	0	1100	-	-	-	-	1	-	-	-	-	-	-	-	-	-	-	-	-	-
	PD9969a	Genome	Female	4	Paediatric	-	-	Osteoblastic	Femur	High	Biopsy	31	0	2810	123	28	26	31	43	66	3	8.14947	8.50534	0	32.1708	35.4093	7.2242	8.54093	0	0	1133	-	-	-	-	-	-	-	-	-	1	-	-	-	-	-	-	-	-
	PD9972a	Genome	Female	60	Adult	Radiation-associated	-	Osteoblastic	Pelvis, ilium	High	Resection	54	5	5459	400	15	14	1	14	36	2	5.01923	0	21.4691	18.3733	42.9016	5.42224	6.81443	0	0	1277	-	-	-	-	-	-	-	-	-	-	-	-	1	-	-	-	-	-
	PD9979a	Genome	Female	10	Paediatric	-	-	Osteoblastic and Chondroblastic	Rib	High	Biopsy	28	0	2293	198	19	24	34	24	53	2	23.0266	6.97776	0	26.123	39.7296	4.14304	0	0	0	1127	-	-	-	-	-	-	-	-	-	-	-	-	-	-	-	1	-	-
	PD9962a	Genome	Female	17	Adolescent	-	-	Pleomorphic and osteoblastic	Femur, distal	High	Resection	81	1	8953	520	116	125	131	143	302	2	0	0	0	46.6548	48.9221	4.4231	0	0	0	4177	-	-	-	-	-	-	-	-	-	-	-	-	-	-	-	-	1	-
	PD12370a	Exome	Male	12	Paediatric	-	-	Osteoblastic	Femur, distal	High grade	Resection	30	2	-	-	-	-	-	-	-	-	-	-	-	-	-	-	-	-	-	-	-	-	-	-	-	-	-	-	-	-	-	-	1	-	-	1	-	-
	PD12430a	Exome	Male	15	Adolescent	-	-	Fibroblastic	Femur, distal	High grade	Resection	10	4	-	-	-	-	-	-	-	-	-	-	-	-	-	-	-	-	-	-	-	-	-	-	-	-	-	-	-	-	-	-	-	-	-	-	-	-
	PD12431a	Exome	Female	46	Adult	-	1	Osteoblastic and fibroblastic	Femur, distal	High grade	Resection	31	13	-	-	-	-	-	-	-	-	-	-	-	-	-	-	-	-	-	-	-	-	-	-	-	-	-	-	-	-	1	-	-	-	-	-	-	-
	PD12435a	Exome	Female	70	Adult	Radiation-associated	-	Osteoclast-rich & pleomorphic	Humerus, Proximal	High grade	Resection	76	8	-	-	-	-	-	-	-	-	-	-	-	-	-	-	-	-	-	-	-	-	-	-	-	-	-	-	-	-	-	-	-	-	-	-	-	-
	PD12445a	Exome	Female	76	Adult	-	1	Parosteal	Femur, distal	High grade	Resection	33	3	-	-	-	-	-	-	-	-	-	-	-	-	-	-	-	-	-	-	-	-	-	-	-	-	-	-	-	-	1	-	-	-	-	-	-	-
	PD12447a	Exome	Male	49	Adult	-	-	Fibroblastic and pleomorphic	Femur, distal	High grade	Resection	18	5	-	-	-	-	-	-	-	-	-	-	-	-	-	-	-	-	-	-	-	-	-	-	-	-	-	-	-	-	-	-	-	-	-	-	-	-
	PD12448a	Exome	Female	38	Adult	-	1	Osteoblastic and fibroblastic	Tibia, distal	High grade	Resection	23	3	-	-	-	-	-	-	-	-	-	-	-	-	-	-	-	-	-	-	-	-	-	-	-	-	-	-	-	-	-	-	-	-	-	-	-	-
	PD12449a	Exome	Male	5	Paediatric	-	1	Fibroblastic	Humerus, Proximal	High grade	Resection	10	2	-	-	-	-	-	-	-	-	-	-	-	-	-	-	-	-	-	-	-	-	-	-	-	-	-	-	-	-	-	-	-	-	-	-	-	-
	PD12453a	Exome	Male	11	Paediatric	-	-	Osteoblastic	Femur, distal	High grade	Resection	19	2	-	-	-	-	-	-	-	-	-	-	-	-	-	-	-	-	-	-	-	-	-	-	-	-	-	-	1	-	-	-	-	-	-	-	-	-
	PD12454a	Exome	Male	23	Adult	-	-	Osteoblastic and chondroblastic	Fibula, Proximal	High grade	Resection	34	5	-	-	-	-	-	-	-	-	-	-	-	-	-	-	-	-	-	-	-	-	-	-	-	-	-	-	-	-	-	-	-	-	-	1	-	-
	PD12455a	Exome	Male	17	Adolescent	-	-	Osteoblastic	Tibia, proximal	High grade	Resection	35	3	-	-	-	-	-	-	-	-	-	-	-	-	-	-	-	-	-	-	-	-	-	-	-	-	-	-	1	-	-	-	1	-	-	-	-	-
	PD12456a	Exome	Female	20	Adolescent	-	-	Parosteal	Tibia	Grade 2	Resection	28	10	-	-	-	-	-	-	-	-	-	-	-	-	-	-	-	-	-	-	-	-	-	-	-	-	-	-	-	-	-	-	-	-	-	-	-	-
	PD12458a	Exome	Female	15	Adolescent	-	-	Osteoblastic	Humerus	High grade	Resection	18	2	-	-	-	-	-	-	-	-	-	-	-	-	-	-	-	-	-	-	-	-	-	-	-	-	-	-	-	-	-	-	-	-	-	-	-	-
	PD12461a	Exome	Female	19	Adolescent	-	1	Parosteal	Femur, distal	High grade	Resection	11	4	-	-	-	-	-	-	-	-	-	-	-	-	-	-	-	-	-	-	-	-	-	-	-	-	-	-	-	-	1	-	-	-	-	-	-	-
	PD3786a	Exome	Male	9	Paediatric	Li Fraumeni	-	Fibroblastic	Humerus, diaphysis	High grade	Resection	31	12	-	-	-	-	-	-	-	-	-	-	-	-	-	-	-	-	-	-	-	-	-	-	-	-	-	-	-	-	-	-	-	-	-	-	-	-
	PD3789a	Exome	Male	62	Adult	-	-	Conventional	Femur, proximal	High grade	Resection	75	7	-	-	-	-	-	-	-	-	-	-	-	-	-	-	-	-	-	-	-	-	-	-	-	-	-	-	-	-	-	-	1	-	-	-	-	-
	PD3791a	Exome	Male	78	Adult	-	-	Osteoblastic	Fibula, distal	High grade	Resection	56	9	-	-	-	-	-	-	-	-	-	-	-	-	-	-	-	-	-	-	-	-	-	-	-	-	-	-	-	-	-	-	-	-	-	-	-	-
	PD3793a	Exome	Male	61	Adult	-	-	Osteoblastic	Femur, distal	High grade	Resection	16	4	-	-	-	-	-	-	-	-	-	-	-	-	-	-	-	-	-	-	-	-	-	-	-	-	-	-	-	-	-	-	-	-	-	-	-	-
	PD3794a	Exome	Female	43	Adult	-	-	Telangiectatic	Pelvis, ilium	High grade	Resection	61	1	-	-	-	-	-	-	-	-	-	-	-	-	-	-	-	-	-	-	-	-	-	-	-	-	-	-	-	-	-	-	-	-	-	-	-	-
	PD3796a	Exome	Male	14	Adolescent	-	1	Osteoblastic	Femur	High grade	Resection	28	5	-	-	-	-	-	-	-	-	-	-	-	-	-	-	-	-	-	-	-	-	-	-	-	-	-	-	1	-	1	-	-	-	-	-	-	-
	PD3797a	Exome	Female	14	Adolescent	-	-	Telangiectatic	Radius	High grade	Resection	31	4	-	-	-	-	-	-	-	-	-	-	-	-	-	-	-	-	-	-	-	-	-	-	-	-	-	-	-	-	-	-	-	-	-	1	-	-
	PD3799a	Exome	Female	33	Adult	-	1	Parosteal	Femur, distal	High grade	Resection	16	6	-	-	-	-	-	-	-	-	-	-	-	-	-	-	-	-	-	-	-	-	-	-	-	-	-	-	-	-	1	-	-	-	-	-	-	-
	PD3861a	Exome	Male	53	Adult	Paget's disease	-	Osteoblastic	Femur	High grade	Resection	78	6	-	-	-	-	-	-	-	-	-	-	-	-	-	-	-	-	-	-	1	-	-	-	-	-	-	-	-	-	-	-	-	-	-	-	-	-
	PD4885a	Exome	Female	69	Adult	Radiation-associated	-	Osteoblastic and chondroblastic	Pelvis, ilium	High grade	Resection	47	8	-	-	-	-	-	-	-	-	-	-	-	-	-	-	-	-	-	-	-	-	-	-	-	-	-	-	-	-	-	-	-	-	-	-	-	-
	PD4887a	Exome	Female	60	Adult	-	-	High grade surface	Femur, proximal	High grade	Resection	43	5	-	-	-	-	-	-	-	-	-	-	-	-	-	-	-	-	-	-	-	-	-	-	-	-	-	-	-	-	-	-	-	-	-	-	-	-
	PD4888a	Exome	Male	13	Adolescent	-	-	Osteoblastic and fibroblastic	Femur, distal	High grade	Resection	43	7	-	-	-	-	-	-	-	-	-	-	-	-	-	-	-	-	-	-	-	-	-	-	-	-	-	-	-	-	-	1	-	-	-	-	-	-
	PD4889a	Exome	Male	11	Paediatric	-	-	Osteoblastic	Femur, distal	High grade	Resection	32	5	-	-	-	-	-	-	-	-	-	-	-	-	-	-	-	-	-	-	-	-	-	-	-	-	-	-	-	-	-	-	-	-	-	-	-	-
	PD4890a	Exome	Female	56	Adult	-	-	Telangiectatic	Tibia	High grade	Resection	44	8	-	-	-	-	-	-	-	-	-	-	-	-	-	-	-	-	-	-	-	-	-	-	-	-	-	-	1	-	-	-	-	-	-	-	-	-
	PD4891a	Exome	Female	19	Adolescent	-	1	Parosteal	Femur, distal	High grade	Resection	15	4	-	-	-	-	-	-	-	-	-	-	-	-	-	-	-	-	-	-	-	-	-	-	-	-	-	-	-	-	1	-	-	-	-	-	-	-
	PD4892a	Exome	Male	16	Adolescent	Li Fraumeni	-	Osteoblastic and chondroblastic	Tibia, proximal	High grade	Resection	60	7	-	-	-	-	-	-	-	-	-	-	-	-	-	-	-	-	-	-	-	-	-	-	-	-	-	-	-	-	-	-	-	-	-	-	-	-
	PD4894a	Exome	Male	36	Adult	-	1	Parosteal	Femur, distal	Low grade	Resection	31	4	-	-	-	-	-	-	-	-	-	-	-	-	-	-	-	-	-	-	-	-	-	-	-	-	-	1	-	-	-	-	-	-	-	-	-	-
	PD4896a	Exome	Female	60	Adult	-	1	Pleomorphic and Osteoblastic	Tibia, distal	High grade	Biopsy	47	3	-	-	-	-	-	-	-	-	-	-	-	-	-	-	-	-	-	-	-	-	-	-	-	-	-	-	-	-	1	-	1	-	-	-	-	-
	PD4897a	Exome	Male	13	Adolescent	-	-	Osteoblastic	Tibia	High grade	Biopsy	12	1	-	-	-	-	-	-	-	-	-	-	-	-	-	-	-	-	-	-	-	-	-	-	-	-	-	-	-	-	-	-	-	-	-	-	-	-
	PD4898a	Exome	Female	12	Paediatric	-	1	Low grade central	Femur, distal	Grade 1 + transition to high grade	Biopsy	20	4	-	-	-	-	-	-	-	-	-	-	-	-	-	-	-	-	-	-	-	-	-	-	-	-	-	-	-	-	1	-	-	-	-	-	-	-
	PD4900a	Exome	Female	21	Adolescent	-	-	Chondroblastic and osteoblastic	Arm - Metastatic from Ilium	High grade	Open Biopsy	76	4	-	-	-	-	-	-	-	-	-	-	-	-	-	-	-	-	-	-	-	-	-	-	-	-	-	-	-	-	-	-	-	-	-	-	-	-
	PD4901a	Exome	Female	13	Adolescent	-	-	Osteoblastic	Femur, proximal	High grade	Biopsy	231	85	-	-	-	-	-	-	-	-	-	-	-	-	-	-	-	-	-	-	-	1	-	-	1	-	-	-	-	-	-	-	-	1	-	-	-	-
	PD4902a	Exome	Male	20	Adolescent	-	-	Chondroblastic and osteoblastic	Tibia	High grade	Resection	46	3	-	-	-	-	-	-	-	-	-	-	-	-	-	-	-	-	-	-	1	-	-	-	-	-	-	-	-	-	-	-	-	-	-	-	-	-
	PD4905a	Exome	Male	16	Adolescent	-	1	Chondroblastic	Femur, proximal	High grade	resection	22	4	-	-	-	-	-	-	-	-	-	-	-	-	-	-	-	-	-	-	-	-	-	-	-	-	-	-	-	-	1	-	-	-	-	-	-	-
	PD4906a	Exome	Male	64	Adult	-	-	Soft tissue	Humerus	Grade 3	Resection	33	6	-	-	-	-	-	-	-	-	-	-	-	-	-	-	-	-	-	-	-	-	-	-	-	-	-	-	-	-	-	-	-	-	-	-	-	-
	PD4909a	Exome	Male	16	Adolescent	-	-	Chondroblastic and osteoblastic	Femur, distal	High grade	Resection	19	2	-	-	-	-	-	-	-	-	-	-	-	-	-	-	-	-	-	-	-	-	-	-	-	-	-	-	-	1	-	-	-	-	-	1	-	-
	PD4910a	Exome	Female	7	Paediatric	-	1	Osteoblastic	Femur, distal	High grade	Resection	35	4	-	-	-	-	-	-	-	-	-	-	-	-	-	-	-	-	-	-	-	-	-	-	-	-	-	-	-	-	1	-	-	-	-	-	-	-
	PD4911a	Exome	Male	39	Adult	-	-	Fibroblastic	Femur	High grade	Resection	15	1	-	-	-	-	-	-	-	-	-	-	-	-	-	-	-	-	-	-	1	-	-	-	-	-	1	-	-	-	-	-	-	-	-	-	-	-
	PD4913a	Exome	Female	80	Adult	-	-	Osteoblastic	Axilla	High grade	Resection	30	4	-	-	-	-	-	-	-	-	-	-	-	-	-	-	-	-	-	-	-	-	-	-	-	-	-	-	-	-	-	-	-	-	-	-	-	-
	PD4915a	Exome	Male	47	Adult	-	-	Telangiectatic	Femur	High grade	Resection	25	4	-	-	-	-	-	-	-	-	-	-	-	-	-	-	-	-	-	-	-	-	-	-	-	-	-	-	-	-	-	-	-	-	-	-	-	-
	PD4918a	Exome	Male	10	Paediatric	-	-	Chondroblastic	Pelvis, ilium	High grade	Resection	19	1	-	-	-	-	-	-	-	-	-	-	-	-	-	-	-	-	-	-	-	-	-	-	-	-	-	-	-	-	-	-	1	-	-	-	-	-
	PD4919a	Exome	Female	45	Adult	-	1	Low grade central	Tibia	Low grade	Open Biopsy	37	7	-	-	-	-	-	-	-	-	-	-	-	-	-	-	-	-	-	-	1	-	-	-	-	-	-	-	-	-	1	-	-	-	-	-	-	-
	PD4921a	Exome	Female	63	Adult	-	-	Osteoblastic	Femur, distal	High grade	Resection	42	3	-	-	-	-	-	-	-	-	-	-	-	-	-	-	-	-	-	-	-	-	-	-	-	-	-	-	-	-	-	-	-	-	-	-	-	-
	PD4922a	Exome	Female	37	Adult	Hardcastle syndrome	-	Pleomorphic	Femur, proximal	High grade	Resection	66	20	-	-	-	-	-	-	-	-	-	-	-	-	-	-	-	-	-	-	-	-	-	-	-	-	-	-	-	-	-	-	-	-	-	-	-	-
	PD4923a	Exome	Male	36	Adult	-	-	Osteoblastic	Femur, distal	High grade	Resection	73	8	-	-	-	-	-	-	-	-	-	-	-	-	-	-	-	-	-	-	-	-	-	-	-	-	-	-	-	-	-	-	-	-	-	-	-	-
	PD4924a	Exome	Male	12	Paediatric	-	-	Osteoblastic	Tibia, proximal	High grade	Resection	9	4	-	-	-	-	-	-	-	-	-	-	-	-	-	-	-	-	-	-	-	-	-	-	-	-	-	-	-	-	-	-	-	-	-	-	-	-
	PD4925a	Exome	Male	29	Adult	-	-	Fibroblastic	Pelvis, ilium	High grade	Resection	53	5	-	-	-	-	-	-	-	-	-	-	-	-	-	-	-	-	-	-	-	-	-	-	-	-	-	-	-	-	-	-	-	-	-	-	-	-
	PD5915a	Exome	Female	54	Adult	-	1	Conventional	Femur	High grade	Resection	55	2	-	-	-	-	-	-	-	-	-	-	-	-	-	-	-	-	-	-	-	-	-	-	-	-	-	-	-	-	1	-	-	-	-	-	-	-
	PD5916a	Exome	Male	75	Adult	Paget's disease	-	Fibroblastic	Acetabulum	High grade	Resection	44	3	-	-	-	-	-	-	-	-	-	-	-	-	-	-	-	-	-	-	-	-	-	-	-	-	-	-	-	-	-	-	-	-	-	-	-	-
	PD5918a	Exome	Male	18	Adolescent	-	-	Osteoblastic	Femur, distal	High grade	Resection	61	5	-	-	-	-	-	-	-	-	-	-	-	-	-	-	-	-	-	-	-	-	-	-	-	-	-	-	1	-	-	-	-	-	-	-	-	-
	PD5919a	Exome	Female	61	Adult	-	-	Fibroblastic	Femur, proximal	High grade	Resection	78	5	-	-	-	-	-	-	-	-	-	-	-	-	-	-	-	-	-	-	-	-	-	-	-	-	-	-	-	-	-	-	1	-	-	-	-	-
	PD5921a	Exome	Male	15	Adolescent	-	-	Osteoblastic	Humerus, Proximal	High grade	Resection	36	5	-	-	-	-	-	-	-	-	-	-	-	-	-	-	-	-	-	-	-	-	-	-	-	-	-	-	-	-	-	-	-	-	-	1	-	-
	PD5922a	Exome	Female	5	Paediatric	-	-	Osteoblastic and chondroblastic	Femur, distal	High grade	Resection	32	9	-	-	-	-	-	-	-	-	-	-	-	-	-	-	-	-	-	-	-	-	-	-	-	-	-	-	-	-	-	-	-	-	-	-	-	-
	PD5924a	Exome	Male	81	Adult	-	-	Chondroblastic	Femur, distal	High grade	Resection	31	3	-	-	-	-	-	-	-	-	-	-	-	-	-	-	-	-	-	-	-	-	-	-	-	-	-	-	-	-	-	-	-	-	-	-	-	-
	PD9052a	Exome	Male	20	Adolescent	-	-	Osteoblastic	Fibula, Proximal	High grade	Resection	29	7	-	-	-	-	-	-	-	-	-	-	-	-	-	-	-	-	-	-	-	-	-	-	-	-	-	-	-	-	-	-	-	-	-	-	-	-
	PD9053a	Exome	Male	18	Adolescent	-	1	Osteoblastic	Humerus, Proximal	High grade	Resection	30	2	-	-	-	-	-	-	-	-	-	-	-	-	-	-	-	-	-	-	-	-	-	-	-	-	-	-	-	-	1	-	-	-	-	1	-	-
	PD9054a	Exome	Male	12	Paediatric	-	-	Osteoblastic and telangiectatic	Femur, distal	High grade	Resection	11	2	-	-	-	-	-	-	-	-	-	-	-	-	-	-	-	-	-	-	-	-	-	-	-	-	-	-	-	-	-	-	-	-	-	-	-	-
	PD9055a	Exome	Male	22	Adult	-	-	Osteoblastic	Femur, proximal	High grade	Resection	39	13	-	-	-	-	-	-	-	-	-	-	-	-	-	-	-	-	-	-	-	-	-	-	-	-	-	-	-	-	-	-	-	-	-	-	-	-
	PD9398a	Exome	Male	14	Adolescent	-	-	Osteoblastic	Femur, distal	High grade	Resection	38	22	-	-	-	-	-	-	-	-	-	-	-	-	-	-	-	-	-	-	-	-	-	-	-	-	-	-	-	-	-	-	-	-	-	-	-	-
	PD9967a	Exome	Female	39	Adult	-	1	Parosteal	Tibia, proximal	High grade	Resection	30	6	-	-	-	-	-	-	-	-	-	-	-	-	-	-	-	-	-	-	-	-	-	-	-	-	-	1	-	-	-	-	-	-	-	-	-	-
	PD9970a	Exome	Male	14	Adolescent	-	-	Telangiectatic and pleomorphic	Humerus, Proximal	High grade	Resection	45	0	-	-	-	-	-	-	-	-	-	-	-	-	-	-	-	-	-	-	-	-	-	-	-	-	-	-	-	-	-	-	-	-	-	-	-	-
	PD9971a	Exome	Male	19	Adolescent	-	-	Osteoblastic	Femur, distal	High grade	Resection	32	10	-	-	-	-	-	-	-	-	-	-	-	-	-	-	-	-	-	-	-	-	-	-	1	-	-	-	-	-	-	-	-	-	-	-	-	-
	PD9973a	Exome	Male	17	Adolescent	-	-	Osteoblastic	Femur, distal	High grade	Resection	28	2	-	-	-	-	-	-	-	-	-	-	-	-	-	-	-	-	-	-	-	-	-	-	-	-	-	-	-	1	-	-	-	-	-	-	-	-
	PD9974a	Exome	Male	7	Paediatric	-	-	Osteoblastic	Tibia, proximal	High grade	Resection	36	13	-	-	-	-	-	-	-	-	-	-	-	-	-	-	-	-	-	-	-	-	-	-	-	-	-	-	-	-	-	-	-	-	-	-	-	-
	PD9978a	Exome	Male	16	Adolescent	-	-	Osteoblastic	Femur, distal	High grade	Resection	43	3	-	-	-	-	-	-	-	-	-	-	-	-	-	-	-	-	-	-	-	-	-	-	-	-	-	-	-	-	-	-	-	-	-	-	-	-
	PD9980a	Exome	Female	5	Paediatric	-	-	Osteoblastic	Femur, proximal	High grade	Resection	63	2	-	-	-	-	-	-	-	-	-	-	-	-	-	-	-	-	-	-	-	-	-	-	-	-	-	-	-	1	-	-	-	-	-	-	-	-
	PD9981a	Exome	Female	12	Paediatric	-	-	Parosteal	Tibia	Grade 3	Resection	40	3	-	-	-	-	-	-	-	-	-	-	-	-	-	-	-	-	-	-	-	-	-	-	-	-	-	-	-	-	-	-	-	-	-	-	-	-
	PD9983a	Exome	Female	13	Adolescent	-	-	Osteoblastic	Fibula, Proximal	High grade	Resection	31	2	-	-	-	-	-	-	-	-	-	-	-	-	-	-	-	-	-	-	-	-	-	-	-	-	-	-	-	-	-	-	-	-	-	-	-	-
	PD9985a	Exome	Male	11	Paediatric	-	-	Fibroblastic and osteoblastic	Tibia	High grade	Resection	30	4	-	-	-	-	-	-	-	-	-	-	-	-	-	-	-	-	-	-	-	-	-	-	-	-	-	-	1	1	-	-	-	-	-	-	-	-
	PD9986a	Exome	Female	12	Paediatric	-	1	Osteoblastic	Femur, distal	High grade	Resection	25	1	-	-	-	-	-	-	-	-	-	-	-	-	-	-	-	-	-	-	-	-	-	-	-	-	-	-	-	-	1	-	-	-	-	-	-	-
	PD9989a	Exome	Male	31	Adult	-	-	Osteoblastic	Femur, distal	High grade	Resection	38	5	-	-	-	-	-	-	-	-	-	-	-	-	-	-	-	-	-	-	-	-	-	-	-	-	-	-	-	-	-	-	-	-	-	-	-	-
[truncated: 49 more columns]
