# Supplementary material for: Recurrent mutation of IGF signalling genes and distinct patterns of genomic rearrangement in osteosarcoma
Source: Nat Commun. 2017 Jun 23;8:15936. doi: 10.1038/ncomms15936 (PMC5490007; doi:10.1038/ncomms15936)
Supplement: Supplementary Data 4 [file ncomms15936-s5.xlsx]

## Sheet: Driver_list
	Supplementary Data 4. Driver mutations in 112 osteosarcoma.
	Sample	Gene	Mutation_category	Mutation_type	Class	c.	p.
	PD3861a	ALK	Structural_variant	Copy_number_change	Amplification	-	-
	PD4902a	ALK	Structural_variant	Copy_number_change	Amplification	-	-
	PD4911a	ALK	Structural_variant	Copy_number_change	Amplification	-	-
	PD4919a	ALK	Structural_variant	Copy_number_change	Amplification	-	-
	PD4901a	ARAP3	Point_mutation	Deletion	Frameshift	c.555delC	p.T186fs*109
	PD13486a	ARID1B	Structural_variant	Rearrangement	Truncating_breakpoint	-	-
	PD7190a	ARID1B	Structural_variant	Rearrangement	Truncating_breakpoint	-	-
	PD9402a	ARID1B	Structural_variant	Rearrangement	Truncating_breakpoint	-	-
	PD13478a	ARID2	Structural_variant	Rearrangement	Truncating_breakpoint	-	-
	PD4901a	ATRX	Point_mutation	Deletion	Frameshift	c.3953delA	p.N1318fs*28
	PD9971a	ATRX	Point_mutation	Substitution	Nonsense	c.2341C>T	p.R781*
	PD13492a	ATRX	Structural_variant	Rearrangement	Truncating_breakpoint	-	-
	PD13493a	ATRX	Structural_variant	Rearrangement	Truncating_breakpoint	-	-
	PD13496a	ATRX	Structural_variant	Rearrangement	Truncating_breakpoint	-	-
	PD7190a	ATRX	Structural_variant	Rearrangement	Truncating_breakpoint	-	-
	PD7193a	ATRX	Structural_variant	Rearrangement	Truncating_breakpoint	-	-
	PD7507a	ATRX	Structural_variant	Rearrangement	Truncating_breakpoint	-	-
	PD9408a	ATRX	Structural_variant	Rearrangement	Truncating_breakpoint	-	-
	PD13492a	BCOR	Structural_variant	Rearrangement	Truncating_breakpoint	-	-
	PD4911a	BUB1	Point_mutation	Substitution	Nonsense	c.1334C>A	p.S445*
	PD4894a	CCND2	Structural_variant	Copy_number_change	Amplification	-	-
	PD7401a	CCND2	Structural_variant	Copy_number_change	Amplification	-	-
	PD9967a	CCND2	Structural_variant	Copy_number_change	Amplification	-	-
	PD12453a	CCND3	Structural_variant	Copy_number_change	Amplification	-	-
	PD12455a	CCND3	Structural_variant	Copy_number_change	Amplification	-	-
	PD13493a	CCND3	Structural_variant	Copy_number_change	Amplification	-	-
	PD3796a	CCND3	Structural_variant	Copy_number_change	Amplification	-	-
	PD4890a	CCND3	Structural_variant	Copy_number_change	Amplification	-	-
	PD5918a	CCND3	Structural_variant	Copy_number_change	Amplification	-	-
	PD7508a	CCND3	Structural_variant	Copy_number_change	Amplification	-	-
	PD9985a	CCND3	Structural_variant	Copy_number_change	Amplification	-	-
	PD13462a	CCNE1	Structural_variant	Copy_number_change	Amplification	-	-
	PD13484a	CCNE1	Structural_variant	Copy_number_change	Amplification	-	-
	PD4909a	CCNE1	Structural_variant	Copy_number_change	Amplification	-	-
	PD7507a	CCNE1	Structural_variant	Copy_number_change	Amplification	-	-
	PD9969a	CCNE1	Structural_variant	Copy_number_change	Amplification	-	-
	PD9973a	CCNE1	Structural_variant	Copy_number_change	Amplification	-	-
	PD9980a	CCNE1	Structural_variant	Copy_number_change	Amplification	-	-
	PD9985a	CCNE1	Structural_variant	Copy_number_change	Amplification	-	-
	PD12431a	CDK4	Structural_variant	Copy_number_change	Amplification	-	-
	PD12445a	CDK4	Structural_variant	Copy_number_change	Amplification	-	-
	PD12461a	CDK4	Structural_variant	Copy_number_change	Amplification	-	-
	PD13478a	CDK4	Structural_variant	Copy_number_change	Amplification	-	-
	PD13492a	CDK4	Structural_variant	Copy_number_change	Amplification	-	-
	PD13495a	CDK4	Structural_variant	Copy_number_change	Amplification	-	-
	PD3796a	CDK4	Structural_variant	Copy_number_change	Amplification	-	-
	PD3799a	CDK4	Structural_variant	Copy_number_change	Amplification	-	-
	PD4891a	CDK4	Structural_variant	Copy_number_change	Amplification	-	-
	PD4896a	CDK4	Structural_variant	Copy_number_change	Amplification	-	-
	PD4898a	CDK4	Structural_variant	Copy_number_change	Amplification	-	-
	PD4905a	CDK4	Structural_variant	Copy_number_change	Amplification	-	-
	PD4910a	CDK4	Structural_variant	Copy_number_change	Amplification	-	-
	PD4919a	CDK4	Structural_variant	Copy_number_change	Amplification	-	-
	PD5915a	CDK4	Structural_variant	Copy_number_change	Amplification	-	-
	PD9053a	CDK4	Structural_variant	Copy_number_change	Amplification	-	-
	PD9986a	CDK4	Structural_variant	Copy_number_change	Amplification	-	-
	PD4888a	CDKN1A	Point_mutation	Substitution	Nonsense	c.341C>A	p.S114*
	PD9972a	CDKN2A	Point_mutation	Deletion	Frameshift	c.296_323del28	p.R99fs*38
	PD12370a	CDKN2A	Structural_variant	Copy_number_change	Homozygous_deletion	-	-
	PD12455a	CDKN2A	Structural_variant	Copy_number_change	Homozygous_deletion	-	-
	PD3789a	CDKN2A	Structural_variant	Copy_number_change	Homozygous_deletion	-	-
	PD4896a	CDKN2A	Structural_variant	Copy_number_change	Homozygous_deletion	-	-
	PD4918a	CDKN2A	Structural_variant	Copy_number_change	Homozygous_deletion	-	-
	PD5919a	CDKN2A	Structural_variant	Copy_number_change	Homozygous_deletion	-	-
	PD7511a	CDKN2A	Structural_variant	Copy_number_change	Homozygous_deletion	-	-
	PD4901a	CHD3	Point_mutation	Deletion	Frameshift	c.1789delC	p.R599fs*16
	PD7193a	CIC	Structural_variant	Copy_number_change	Homozygous_deletion	-	-
	PD12370a	COPS3	Structural_variant	Copy_number_change	Amplification	-	-
	PD12454a	COPS3	Structural_variant	Copy_number_change	Amplification	-	-
	PD13476a	COPS3	Structural_variant	Copy_number_change	Amplification	-	-
	PD13489a	COPS3	Structural_variant	Copy_number_change	Amplification	-	-
	PD13490a	COPS3	Structural_variant	Copy_number_change	Amplification	-	-
	PD13492a	COPS3	Structural_variant	Copy_number_change	Amplification	-	-
	PD3797a	COPS3	Structural_variant	Copy_number_change	Amplification	-	-
	PD4909a	COPS3	Structural_variant	Copy_number_change	Amplification	-	-
	PD5921a	COPS3	Structural_variant	Copy_number_change	Amplification	-	-
	PD7507a	COPS3	Structural_variant	Copy_number_change	Amplification	-	-
	PD7513a	COPS3	Structural_variant	Copy_number_change	Amplification	-	-
	PD9053a	COPS3	Structural_variant	Copy_number_change	Amplification	-	-
	PD9056a	COPS3	Structural_variant	Copy_number_change	Amplification	-	-
	PD9979a	COPS3	Structural_variant	Copy_number_change	Amplification	-	-
	PD9962a	CREBBP	Structural_variant	Rearrangement	Truncating_breakpoint	-	-
	PD13489a	DNM2	Structural_variant	Rearrangement	Truncating_breakpoint	-	-
	PD13490a	DNM2	Structural_variant	Rearrangement	Truncating_breakpoint	-	-
	PD13492a	DNM2	Structural_variant	Rearrangement	Truncating_breakpoint	-	-
	PD7507a	DNM2	Structural_variant	Rearrangement	Truncating_breakpoint	-	-
	PD4901a	ERBB4	Point_mutation	Deletion	Frameshift	c.1672delC	p.Q558fs*95
	PD12461a	ERBB4	Structural_variant	Copy_number_change	Homozygous_deletion	-	-
	PD4888a	ERBB4	Structural_variant	Copy_number_change	Homozygous_deletion	-	-
	PD9053a	ERBB4	Structural_variant	Copy_number_change	Homozygous_deletion	-	-
	PD9969a	ERCC5	Structural_variant	Rearrangement	Truncating_breakpoint	-	-
	PD5916a	EXT1	Structural_variant	Copy_number_change	Homozygous_deletion	-	-
	PD13486a	EXT1	Structural_variant	Rearrangement	Truncating_breakpoint	-	-
	PD7509a	EXT1	Structural_variant	Rearrangement	Truncating_breakpoint	-	-
	PD9962a	EXT1	Structural_variant	Rearrangement	Truncating_breakpoint	-	-
	PD13492a	EXT2	Structural_variant	Rearrangement	Truncating_breakpoint	-	-
	PD13464a	FANCA	Structural_variant	Rearrangement	Truncating_breakpoint	-	-
	PD13489a	FANCC	Structural_variant	Rearrangement	Truncating_breakpoint	-	-
	PD9972a	FAS	Structural_variant	Copy_number_change	Homozygous_deletion	-	-
	PD4901a	FAS	Point_mutation	Substitution	Start-lost	c.2T>C	p.M1T
	PD7508a	FBXW7	Structural_variant	Rearrangement	Truncating_breakpoint	-	-
	PD4890a	FGFR1	Structural_variant	Copy_number_change	Amplification	-	-
	PD7508a	FGFR1	Structural_variant	Copy_number_change	Amplification	-	-
	PD9055a	FGFR1	Structural_variant	Copy_number_change	Amplification	-	-
	PD7193a	FH	Structural_variant	Rearrangement	Truncating_breakpoint	-	-
	PD3789a	GNAS	Point_mutation	Substitution	Missense	c.2531G>A	p.R844H
	PD13493a	GPC3	Structural_variant	Rearrangement	Truncating_breakpoint	-	-
	PD4915a	H3F3A	Point_mutation	Substitution	Missense	c.103G>A	p.G35R
	PD13493a	IGF1	Structural_variant	Copy_number_change	Amplification	-	-
	PD9053a	IGF1	Structural_variant	Copy_number_change	Amplification	-	-
	PD12453a	IGF1R	Structural_variant	Copy_number_change	Amplification	-	-
	PD12455a	IGF1R	Structural_variant	Copy_number_change	Amplification	-	-
	PD7193a	IGF1R	Structural_variant	Copy_number_change	Amplification	-	-
	PD4889a	IGF2R	Point_mutation	Deletion	Essential_splice	c.4531_4691-144del1073	p.?
	PD4901a	IGF2R	Point_mutation	Insertion	Frameshift	c.3941_3942insG	p.D1317fs*5
	PD3799a	IGFBP5	Point_mutation	Deletion	Essential_splice	c.338-5_365del33	p.?
	PD7190a	KDM6A	Structural_variant	Rearrangement	Truncating_breakpoint	-	-
	PD13487a	KDR	Structural_variant	Copy_number_change	Amplification	-	-
	PD3861a	KDR	Structural_variant	Copy_number_change	Amplification	-	-
	PD9054a	KDR	Structural_variant	Copy_number_change	Amplification	-	-
	PD4921a	KRT15	Point_mutation	Substitution	Missense	c.613G>A	p.V205I
	PD13492a	MAP2K4	Structural_variant	Rearrangement	Truncating_breakpoint	-	-
	PD12448a	MDM2	Structural_variant	Copy_number_change	Amplification	-	-
	PD12449a	MDM2	Structural_variant	Copy_number_change	Amplification	-	-
	PD12461a	MDM2	Structural_variant	Copy_number_change	Amplification	-	-
	PD3799a	MDM2	Structural_variant	Copy_number_change	Amplification	-	-
	PD4891a	MDM2	Structural_variant	Copy_number_change	Amplification	-	-
	PD4894a	MDM2	Structural_variant	Copy_number_change	Amplification	-	-
	PD4919a	MDM2	Structural_variant	Copy_number_change	Amplification	-	-
	PD9053a	MDM2	Structural_variant	Copy_number_change	Amplification	-	-
	PD9967a	MDM2	Structural_variant	Copy_number_change	Amplification	-	-
	PD12458a	MET	Structural_variant	Copy_number_change	Amplification	-	-
	PD4901a	MLL2	Point_mutation	Deletion	Frameshift	c.5445_5448delGGAA	p.K1815fs*36
	PD13476a	MLL3	Structural_variant	Rearrangement	Truncating_breakpoint	-	-
	PD13490a	MLL3	Structural_variant	Rearrangement	Truncating_breakpoint	-	-
	PD4910a	MYC	Structural_variant	Copy_number_change	Amplification	-	-
	PD4924a	MYC	Structural_variant	Copy_number_change	Amplification	-	-
	PD9054a	MYC	Structural_variant	Copy_number_change	Amplification	-	-
	PD9398a	MYC	Structural_variant	Copy_number_change	Amplification	-	-
	PD9974a	MYC	Structural_variant	Copy_number_change	Amplification	-	-
	PD9978a	MYC	Structural_variant	Copy_number_change	Amplification	-	-
	PD9980a	MYC	Structural_variant	Copy_number_change	Amplification	-	-
	PD9986a	MYC	Structural_variant	Copy_number_change	Amplification	-	-
	PD13486a	NF1	Structural_variant	Copy_number_change	Homozygous_deletion	-	-
	PD5919a	NF1	Structural_variant	Copy_number_change	Homozygous_deletion	-	-
	PD13490a	NF1	Structural_variant	Rearrangement	Truncating_breakpoint	-	-
	PD13494a	NF1	Structural_variant	Rearrangement	Truncating_breakpoint	-	-
	PD4888a	NF2	Point_mutation	Substitution	Essential_splice	c.810+1G>C	p.?
	PD4901a	NF2	Point_mutation	Deletion	Frameshift	c.510delA	p.R172fs*2
	PD4922a	NF2	Point_mutation	Deletion	Frameshift	c.36_37delCT	p.L14fs*34
	PD9989a	NF2	Point_mutation	Deletion	Frameshift	c.784_793delCGAAACATCT	p.N263fs*30
	PD13486a	NF2	Structural_variant	Rearrangement	Truncating_breakpoint	-	-
	PD13488a	NF2	Structural_variant	Rearrangement	Truncating_breakpoint	-	-
	PD13490a	PALB2	Structural_variant	Rearrangement	Truncating_breakpoint	-	-
	PD13496a	PBRM1	Structural_variant	Rearrangement	Truncating_breakpoint	-	-
	PD12454a	PDGFRA	Structural_variant	Copy_number_change	Amplification	-	-
	PD3861a	PDGFRA	Structural_variant	Copy_number_change	Amplification	-	-
	PD5922a	PDGFRA	Structural_variant	Copy_number_change	Amplification	-	-
	PD7507a	PDGFRA	Structural_variant	Copy_number_change	Amplification	-	-
	PD9054a	PDGFRA	Structural_variant	Copy_number_change	Amplification	-	-
	PD9408a	PHF6	Structural_variant	Rearrangement	Truncating_breakpoint	-	-
	PD13462a	PIK3CA	Point_mutation	Substitution	Missense	c.1637A>C	p.Q546P
	PD4915a	PIK3CA	Point_mutation	Substitution	Missense	c.3140A>T	p.H1047L
	PD7195a	PIK3CA	Point_mutation	Substitution	Missense	c.3145G>C	p.G1049R
	PD7513a	PMS1	Structural_variant	Rearrangement	Truncating_breakpoint	-	-
	PD13489a	PTCH1	Structural_variant	Rearrangement	Truncating_breakpoint	-	-
	PD13484a	PTEN	Point_mutation	Deletion	Frameshift	c.900delC	p.I300fs*7
	PD4925a	PTEN	Structural_variant	Copy_number_change	Homozygous_deletion	-	-
	PD9972a	PTEN	Structural_variant	Copy_number_change	Homozygous_deletion	-	-
	PD4892a	PTEN	Point_mutation	Substitution	Missense	c.494G>A	p.G165E
	PD13464a	PTEN	Structural_variant	Rearrangement	Truncating_breakpoint	-	-
	PD13487a	PTEN	Structural_variant	Rearrangement	Truncating_breakpoint	-	-
	PD7196a	RB1	Point_mutation	Substitution	Essential_splice	c.2325+1G>A	p.?
	PD13488a	RB1	Point_mutation	Deletion	Frameshift	c.1448_1449delAT	p.M484fs*8
	PD13496a	RB1	Point_mutation	Deletion	Frameshift	c.1334delG	p.R445fs*12
	PD4901a	RB1	Point_mutation	Insertion	Frameshift	c.1441_1442insT	p.H483fs*10
	PD13462a	RB1	Structural_variant	Copy_number_change	Homozygous_deletion	-	-
	PD4885a	RB1	Structural_variant	Copy_number_change	Homozygous_deletion	-	-
	PD4892a	RB1	Structural_variant	Copy_number_change	Homozygous_deletion	-	-
	PD4906a	RB1	Structural_variant	Copy_number_change	Homozygous_deletion	-	-
	PD4925a	RB1	Structural_variant	Copy_number_change	Homozygous_deletion	-	-
	PD9983a	RB1	Structural_variant	Copy_number_change	Homozygous_deletion	-	-
	PD4900a	RB1	Point_mutation	Substitution	Nonsense	c.1689G>A	p.W563*
	PD4902a	RB1	Point_mutation	Substitution	Nonsense	c.1183C>T	p.Q395*
	PD4911a	RB1	Point_mutation	Substitution	Nonsense	c.604A>T	p.K202*
	PD13487a	RB1	Structural_variant	Rearrangement	Truncating_breakpoint	-	-
	PD13493a	RB1	Structural_variant	Rearrangement	Truncating_breakpoint	-	-
	PD7513a	RB1	Structural_variant	Rearrangement	Truncating_breakpoint	-	-
	PD9962a	RB1	Structural_variant	Rearrangement	Truncating_breakpoint	-	-
	PD4901a	RBL2	Point_mutation	Insertion	Frameshift	c.919_920insA	p.L310fs*3
	PD4906a	RBL2	Point_mutation	Deletion	Frameshift	c.827delT	p.I276fs*11
	PD9408a	RBL2	Structural_variant	Rearrangement	Truncating_breakpoint	-	-
	PD12435a	RICTOR	Structural_variant	Copy_number_change	Amplification	-	-
	PD12447a	RICTOR	Structural_variant	Copy_number_change	Amplification	-	-
	PD13490a	RICTOR	Structural_variant	Copy_number_change	Amplification	-	-
	PD4910a	RICTOR	Structural_variant	Copy_number_change	Amplification	-	-
	PD5921a	RICTOR	Structural_variant	Copy_number_change	Amplification	-	-
	PD9398a	RICTOR	Structural_variant	Copy_number_change	Amplification	-	-
	PD9408a	RICTOR	Structural_variant	Copy_number_change	Amplification	-	-
	PD9967a	RICTOR	Structural_variant	Copy_number_change	Amplification	-	-
	PD7401a	SDHC	Structural_variant	Rearrangement	Truncating_breakpoint	-	-
	PD3789a	SETD2	Point_mutation	Insertion	Frameshift	c.6786_6787insC	p.G2263fs*9
	PD7512a	SETD2	Structural_variant	Rearrangement	Truncating_breakpoint	-	-
	PD13490a	SMARCA4	Structural_variant	Rearrangement	Truncating_breakpoint	-	-
	PD13491a	SPRED1	Structural_variant	Copy_number_change	Homozygous_deletion	-	-
	PD7511a	SUFU	Point_mutation	Substitution	Essential_splice	c.1022+1G>A	p.?
	PD13488a	SUFU	Structural_variant	Rearrangement	Truncating_breakpoint	-	-
	PD13492a	SUFU	Structural_variant	Rearrangement	Truncating_breakpoint	-	-
	PD4910a	TERT	Structural_variant	Copy_number_change	Amplification	-	-
	PD5921a	TERT	Structural_variant	Copy_number_change	Amplification	-	-
	PD9974a	TERT	Structural_variant	Copy_number_change	Amplification	-	-
	PD9986a	TERT	Structural_variant	Copy_number_change	Amplification	-	-
	PD7512a	THBS1	Point_mutation	Complex_indel	Essential_splice	c.3483_3505+28del51insAGAGATGT	p.?
	PD4922a	TP53	Point_mutation	Substitution	Essential_splice	c.673-2A>T	p.?
	PD7195a	TP53	Point_mutation	Substitution	Essential_splice	-	c.375+?
	PD7197a	TP53	Point_mutation	Deletion	Essential_splice	c.556_559+6delGATGgtgagc	p.?
	PD9972a	TP53	Point_mutation	Deletion	Essential_splice	c.375_375+3delGgtc	p.?
	PD12431a	TP53	Point_mutation	Deletion	Frameshift	c.326delT	p.F109fs*14
	PD3786a	TP53	Point_mutation	Deletion	Frameshift	-	In frame del I162/Y163
	PD3789a	TP53	Point_mutation	Insertion	Frameshift	c.532_533insC	p.H178fs*3
	PD9402a	TP53	Point_mutation	Insertion	Frameshift	c.277_278insC	p.L93fs*56
	PD13496a	TP53	Structural_variant	Copy_number_change	Homozygous_deletion	-	-
	PD3861a	TP53	Structural_variant	Copy_number_change	Homozygous_deletion	-	-
	PD4900a	TP53	Structural_variant	Copy_number_change	Homozygous_deletion	-	-
	PD4906a	TP53	Structural_variant	Copy_number_change	Homozygous_deletion	-	-
	PD5919a	TP53	Structural_variant	Copy_number_change	Homozygous_deletion	-	-
	PD9983a	TP53	Structural_variant	Copy_number_change	Homozygous_deletion	-	-
	PD12447a	TP53	Point_mutation	Substitution	Missense	c.763A>T	p.I255F
	PD13462a	TP53	Point_mutation	Substitution	Missense	c.404G>A	p.C135Y
	PD13464a	TP53	Point_mutation	Substitution	Missense	c.742C>T	p.R248W
	PD13476a	TP53	Point_mutation	Substitution	Missense	c.827C>G	p.A276G
	PD13484a	TP53	Point_mutation	Substitution	Missense	c.843C>G	p.D281E
	PD13487a	TP53	Point_mutation	Substitution	Missense	c.713G>T	p.C238F
	PD13489a	TP53	Point_mutation	Substitution	Missense	-	p.P278L
	PD13490a	TP53	Point_mutation	Substitution	Missense	c.824G>A	p.C275Y
	PD4885a	TP53	Point_mutation	Substitution	Missense	c.644G>T	p.S215I
	PD5916a	TP53	Point_mutation	Substitution	Missense	c.488A>G	p.Y163C
	PD5922a	TP53	Point_mutation	Substitution	Missense	c.404G>T	p.C135F
	PD7190a	TP53	Point_mutation	Substitution	Missense	c.818G>T	p.R273L
	PD7190a	TP53	Point_mutation	Substitution	Missense	c.1009C>T	p.R337C
	PD7196a	TP53	Point_mutation	Substitution	Missense	c.818G>T	p.R273L
	PD9053a	TP53	Point_mutation	Substitution	Missense	c.517G>T	p.V173L
	PD9055a	TP53	Point_mutation	Substitution	Missense	c.524G>A	p.R175H
	PD9970a	TP53	Point_mutation	Substitution	Missense	c.440T>A	p.V147D
	PD9981a	TP53	Point_mutation	Substitution	Missense	c.711G>T	p.M237I
	PD4892a	TP53	Point_mutation	Substitution	Nonsense	-	p.R196*
	PD4901a	TP53	Point_mutation	Substitution	Nonsense	c.859G>T	p.E287*
	PD13486a	TP53	Structural_variant	Rearrangement	Truncating_breakpoint	-	-
	PD13492a	TP53	Structural_variant	Rearrangement	Truncating_breakpoint	-	-
	PD13493a	TP53	Structural_variant	Rearrangement	Truncating_breakpoint	-	-
	PD7193a	TP53	Structural_variant	Rearrangement	Truncating_breakpoint	-	-
	PD7507a	TP53	Structural_variant	Rearrangement	Truncating_breakpoint	-	-
	PD7513a	TP53	Structural_variant	Rearrangement	Truncating_breakpoint	-	-
	PD9056a	TP53	Structural_variant	Rearrangement	Truncating_breakpoint	-	-
	PD9408a	TP53	Structural_variant	Rearrangement	Truncating_breakpoint	-	-
	PD9962a	TP53	Structural_variant	Rearrangement	Truncating_breakpoint	-	-
	PD9969a	TP53	Structural_variant	Rearrangement	Truncating_breakpoint	-	-
	PD9979a	TP53	Structural_variant	Rearrangement	Truncating_breakpoint	-	-
	PD7507a	TSC2	Point_mutation	Substitution	Nonsense	c.1432C>T	p.Q478*
	PD7193a	TSC2	Structural_variant	Rearrangement	Truncating_breakpoint	-	-
	PD7190a	WRN	Structural_variant	Rearrangement	Truncating_breakpoint	-	-
