# Supplementary material for: Recurrent mutation of IGF signalling genes and distinct patterns of genomic rearrangement in osteosarcoma
Source: Nat Commun. 2017 Jun 23;8:15936. doi: 10.1038/ncomms15936 (PMC5490007; doi:10.1038/ncomms15936)
Supplement: Supplementary Data 6 [file ncomms15936-s7.xlsx]

## Sheet: Table_S6
	Supplementary Data 6. IGF1R FISH in an extension series of 87 osteosarcomas.
	ID	Sex	Age	Site	Subtype	IGF1R FISH
	Ext_24	F	75	Chest wall	soft tissue osteosarcoma	> 15 copies
	Ext_23	M	17	femur	osteoblastic	> 15 copies
	Ext_22	M	11	femur	osteoblastic	> 15 copies
	Ext_21	M	45	femur	telangiectatic	> 15 copies
	Ext_20	M	17	femur	pleomorphic	> 15 copies
	Ext_19	F	18	femur	chondroblastic	> 15 copies
	Ext_18	F	18	tibia	chondroblastic	> 15 copies
	Ext_17	F	85	forearm	soft tissue osteosarcoma	> 15 copies
	Ext_16	F	60	tibia	osteoblastic	> 15 copies
	Ext_15	M	17	-	Chondroblastic	> 15 copies
	Ext_14	F	49	calf	soft tissue osteosarcoma	> 15 copies
	Ext_11	F	12	femur	fibroblastic	> 15 copies
	Ext_13	M	19	femur	telangiectatic	-
	Ext_25	M	83	tibia	Pleomorphic	-
	Ext_26	M	12	femur	osteoblastic	-
	Ext_27	M	19	tibia	osteoblastic	-
	Ext_29	M	18	femur	osteoblastic	-
	Ext_28	M	19	femur	Osteoblastic	-
	Ext_33	M	17	humerus	chondroblastic	-
	Ext_32	M	8	femur	osteoblastic	-
	Ext_31	F	48	fibula	fibroblastic	-
	Ext_30	M	10	femur	osteoblastic	-
	Ext_35	F	11	tibia	fibroblastic	-
	Ext_34	M	20	tibia	osteoblastic	-
	Ext_36	F	8	femur	osteoblastic	-
	Ext_37	M	12	femur	osteoblastic	-
	Ext_41	M	17	fibula	chondroblastic	-
	Ext_40	F	34	femur	high grade surface	-
	Ext_39	F	10	humerus	fibroblastic	-
	Ext_38	M	34	femur	chondroblastic	-
	Ext_9	M	44	femur	osteoblastic	-
	Ext_87	M	15	mandible	Osteoblastic	-
	Ext_86	F	19	femur	chondroblastic	-
	Ext_85	F	14	tibia	Osteoblastic	-
	Ext_84	M	58	tibia	osteoblastic	-
	Ext_83	M	71	femur	parosteal dediff	-
	Ext_82	F	64	tibia	non-conventional	-
	Ext_81	F	59	pelvis	fibroblastic	-
	Ext_80	F	56	femur	osteoblastic	-
	Ext_8	M	81	-	-	-
	Ext_79	F	54	femur	osteoblastic	-
	Ext_78	M	54	femur	pleomorphic	-
	Ext_77	M	50	femur	osteoblastic	-
	Ext_76	F	49	femur	osteoblastic	-
	Ext_75	M	30	fibula	telangiectatic	-
	Ext_74	F	27	tibia	osteoblastic	-
	Ext_73	M	25	tibia	Giant cell rich	-
	Ext_72	M	20	femur	chondroblastic	-
	Ext_71	F	20	femur	chondroblastic	-
	Ext_70	M	20	tibia	Osteoblastic	-
	Ext_7	F	77	-	-	-
	Ext_69	M	18	femur	chondroblastic	-
	Ext_68	M	17	ilium	chondroblastic	-
	Ext_67	M	17	humerus	osteoblastic	-
	Ext_66	F	16	tibia	osteoblastic	-
	Ext_65	M	16	tibia	osteoblastic	-
	Ext_64	M	16	humerus	osteoblastic	-
	Ext_63	M	16	vertebra	osteoblastic	-
	Ext_62	M	15	tibia	Osteoblastic	-
	Ext_61	M	15	tibia	chondroblastic	-
	Ext_60	M	14	femur	osteoblastic	-
	Ext_6	F	65	-	-	-
	Ext_59	M	14	femur	osteoblastic	-
	Ext_58	F	14	femur	Osteoblastic	-
	Ext_57	M	13	femur	osteoblastic	-
	Ext_56	F	13	femur	telangiectatic	-
	Ext_55	M	13	femur	Osteoblastic	-
	Ext_54	M	11	femur	chondroblastic	-
	Ext_53	F	10	femur	osteoblastic	-
	Ext_52	F	8	femur	chondroblastic	-
	Ext_51	M	8	ilium	osteoblastic	-
	Ext_50	M	4	humerus	chondroblastic	-
	Ext_5	F	63	-	-	-
	Ext_49	F	13	tibia	osteoblastic	-
	Ext_48	M	37	tibia	pleomorphic	-
	Ext_47	M	18	femur	chondroblastic	-
	Ext_46	F	10	femur	telangiectatic	-
	Ext_45	M	40	talus	osteoblastic	-
	Ext_44	M	14	tibia	osteoblastic	-
	Ext_43	M	18	femur	osteoblastic	-
	Ext_42	F	7	femur	chondroblastic	-
	Ext_4	M	59	-	-	-
	Ext_3	M	50	-	-	-
	Ext_2	M	38	-	-	-
	Ext_12	F	17	femur	osteoblastic	-
	Ext_10	M	44	tibia	periosteal	-
	Ext_1	F	31	-	-	-
