# Supplementary material for: Recurrent mutation of IGF signalling genes and distinct patterns of genomic rearrangement in osteosarcoma
Source: Nat Commun. 2017 Jun 23;8:15936. doi: 10.1038/ncomms15936 (PMC5490007; doi:10.1038/ncomms15936)
Supplement: Supplementary Data 8 [file ncomms15936-s9.xlsx]

## Sheet: Sheet1
	Supplementary Data 8. Association of genomic feature with age.
	Feature	Comparator	Statistical test	Unadjusted p-value	Adjusted p-value (Holm method)
	Coding mutation burden (substitutions and indels)	Age	Pearson's product-moment correlation	0.0722715	0.361357
	Genome wide mutation burden (substitutions and indels)	Age	Pearson's product-moment correlation	0.0496855	0.248427
	Genome wide indel burden	Age	Pearson's product-moment correlation	0.0159227	0.0796134
	Genome wide substitution burden	Age	Pearson's product-moment correlation	0.0546877	0.273439
	Genome wide burden of signature 1 & 5 substitutions	Age	Pearson's product-moment correlation	0.00101937	0.00509687
	Genome wide burden of non-signature 1 & 5 substitutions	Age	Pearson's product-moment correlation	0.341491	1
	Genome wide rearrangement burden	Age	Pearson's product-moment correlation	0.67381	1
	Enrichment of ALK mutations	Age groups*	Fisher's exact test	1	1
	Enrichment of ARAP3 mutations	Age groups*	Fisher's exact test	1	1
	Enrichment of ARID1B mutations	Age groups*	Fisher's exact test	0.225806	1
	Enrichment of ARID2 mutations	Age groups*	Fisher's exact test	1	1
	Enrichment of ATRX mutations	Age groups*	Fisher's exact test	1	1
	Enrichment of BCOR mutations	Age groups*	Fisher's exact test	1	1
	Enrichment of BUB1 mutations	Age groups*	Fisher's exact test	1	1
	Enrichment of CCND2 mutations	Age groups*	Fisher's exact test	1	1
	Enrichment of CCND3 mutations	Age groups*	Fisher's exact test	1	1
	Enrichment of CCNE1 mutations	Age groups*	Fisher's exact test	1	1
	Enrichment of CDK4 mutations	Age groups*	Fisher's exact test	1	1
	Enrichment of CDKN1A mutations	Age groups*	Fisher's exact test	1	1
	Enrichment of CDKN2A mutations	Age groups*	Fisher's exact test	0.483871	1
	Enrichment of CHD3 mutations	Age groups*	Fisher's exact test	1	1
	Enrichment of CIC mutations	Age groups*	Fisher's exact test	1	1
	Enrichment of COPS3 mutations	Age groups*	Fisher's exact test	0.0829317	1
	Enrichment of CREBBP mutations	Age groups*	Fisher's exact test	1	1
	Enrichment of DNM2 mutations	Age groups*	Fisher's exact test	0.599555	1
	Enrichment of ERBB4 mutations	Age groups*	Fisher's exact test	1	1
	Enrichment of ERCC5 mutations	Age groups*	Fisher's exact test	1	1
	Enrichment of EXT1 mutations	Age groups*	Fisher's exact test	1	1
	Enrichment of EXT2 mutations	Age groups*	Fisher's exact test	1	1
	Enrichment of FANCA mutations	Age groups*	Fisher's exact test	1	1
	Enrichment of FANCC mutations	Age groups*	Fisher's exact test	1	1
	Enrichment of FAS mutations	Age groups*	Fisher's exact test	1	1
	Enrichment of FBXW7 mutations	Age groups*	Fisher's exact test	1	1
	Enrichment of FGFR1 mutations	Age groups*	Fisher's exact test	1	1
	Enrichment of FH mutations	Age groups*	Fisher's exact test	1	1
	Enrichment of GNAS mutations	Age groups*	Fisher's exact test	1	1
	Enrichment of GPC3 mutations	Age groups*	Fisher's exact test	1	1
	Enrichment of H3F3A mutations	Age groups*	Fisher's exact test	1	1
	Enrichment of IGF1 mutations	Age groups*	Fisher's exact test	1	1
	Enrichment of IGF1R mutations	Age groups*	Fisher's exact test	1	1
	Enrichment of IGF2R mutations	Age groups*	Fisher's exact test	1	1
	Enrichment of IGFBP5 mutations	Age groups*	Fisher's exact test	1	1
	Enrichment of KDM6A mutations	Age groups*	Fisher's exact test	1	1
	Enrichment of KDR mutations	Age groups*	Fisher's exact test	1	1
	Enrichment of KRT15 mutations	Age groups*	Fisher's exact test	1	1
	Enrichment of MAP2K4 mutations	Age groups*	Fisher's exact test	1	1
	Enrichment of MDM2 mutations	Age groups*	Fisher's exact test	1	1
	Enrichment of MET mutations	Age groups*	Fisher's exact test	1	1
	Enrichment of MLL2 mutations	Age groups*	Fisher's exact test	1	1
	Enrichment of MLL3 mutations	Age groups*	Fisher's exact test	0.483871	1
	Enrichment of MYC0C mutations	Age groups*	Fisher's exact test	1	1
	Enrichment of NF1 mutations	Age groups*	Fisher's exact test	1	1
	Enrichment of NF2 mutations	Age groups*	Fisher's exact test	1	1
	Enrichment of PALB2 mutations	Age groups*	Fisher's exact test	1	1
	Enrichment of PBRM1 mutations	Age groups*	Fisher's exact test	1	1
	Enrichment of PDGFRA mutations	Age groups*	Fisher's exact test	1	1
	Enrichment of PHF6 mutations	Age groups*	Fisher's exact test	1	1
	Enrichment of PIK3CA mutations	Age groups*	Fisher's exact test	1	1
	Enrichment of PMS1 mutations	Age groups*	Fisher's exact test	1	1
	Enrichment of PTCH1 mutations	Age groups*	Fisher's exact test	1	1
	Enrichment of PTEN mutations	Age groups*	Fisher's exact test	0.599555	1
	Enrichment of RB1 mutations	Age groups*	Fisher's exact test	0.0372513	1
	Enrichment of RBL2 mutations	Age groups*	Fisher's exact test	1	1
	Enrichment of RICTOR mutations	Age groups*	Fisher's exact test	1	1
	Enrichment of SDHC mutations	Age groups*	Fisher's exact test	1	1
	Enrichment of SETD2 mutations	Age groups*	Fisher's exact test	1	1
	Enrichment of SMARCA4 mutations	Age groups*	Fisher's exact test	1	1
	Enrichment of SPRED1 mutations	Age groups*	Fisher's exact test	1	1
	Enrichment of SUFU mutations	Age groups*	Fisher's exact test	1	1
	Enrichment of TERT mutations	Age groups*	Fisher's exact test	1	1
	Enrichment of THBS1 mutations	Age groups*	Fisher's exact test	1	1
	Enrichment of TP53 mutations	Age groups*	Fisher's exact test	0.0372513	1
	Enrichment of TSC2 mutations	Age groups*	Fisher's exact test	1	1
	Enrichment of WRN mutations	Age groups*	Fisher's exact test	1	1
	*Age groups devided into adult and paediatric / adolescent (up to 21 years of age)
